# Supplementary material for: OsExo70B1 Positively Regulates Disease Resistance to Magnaporthe oryzae in Rice
Source: Int J Mol Sci. 2020 Sep 25;21(19):7049. doi: 10.3390/ijms21197049 (PMC7582735; doi:10.3390/ijms21197049)
Supplement: Supplementary file 1 [file ijms-21-07049-s001.zip]

Archive with 5 entries (5 files):
- Figure S2.tif
- Figure S3.tif
- Supplementary Materials revised.doc
- Table s1 revised.xlsx
- FIgure S1.tif
