# Supplementary material for: OsExo70B1 Positively Regulates Disease Resistance to Magnaporthe oryzae in Rice
Source: Int J Mol Sci. 2020 Sep 25;21(19):7049. doi: 10.3390/ijms21197049 (PMC7582735; doi:10.3390/ijms21197049)
Supplement: Supplementary file 1 [file ijms-21-07049-s001.zip › Table s1 revised.xlsx]

## Sheet: Sheet1
Table s1 primers used in this work
Used for	primer names	primer sequences (from 5'-to 3')
Real-time quantitative PCR	PR5-F	GACGACCAGACGAGCACCTT
	PR5-R	GTCCCTCATGGGCAGAAGAC
	PR10-F	GTCCGGGCACCATCTACACC
	PR10-R	CAAGCTTCGTCTCCGTCGAGT
	UBQ-F	ACGATTGATTTAACCAGTCCATGA
	UBQ-R	GAGGCCCAAGAAGAAGATC
	MoPot2-F	ACGACCCGTCTTTACTTATTTGG
	MoPot2-R	AAGTAGCGTTGGTTTTGTTGGAT
	OsEXO70B1-F	ATCCAGCACCTGTTTGAAGG
	OsEXO70B1-R	AATGGCATCACCAGTGTTCA
protein expression in Nicotiana benthamiana leaves	OsEXO70B1-nluc-F	ACGGGGGACGAGCTCGGTACCATGGCGGAGGACGGCGAGGA
	OsEXO70B1-nluc-R	CGCGTACGAGATCTGGTCGACCTTGGACACTCCTTCAAACAGG
	OsCERK1-cluc-F	TACGCGTCCCGGGGCGGTACCATGCGTCTGCATGAAGGAAA
	OsCERK1-cluc-R	ACGAAAGCTCTGCAGGTCGACCTATCTCCCGGACATTAGGT
	OsEXO70B1-cYN-F	GGGGACAAGTTTGTACAAAAAAGCAGGCTTCATGGCGGAGGACGGCGAGGA
	OsEXO70B1-cYN-R	GGGGACCACTTTGTACAAGAAAGCTGGGTCCTTGGACACTCCTTCAAACA
	OsCERK1-cYC-F	GGGGACAAGTTTGTACAAAAAAGCAGGCTTCATGCGTCTGCATGAAGGAAA
	OsCERK1-cYC-R	GGGGACCACTTTGTACAAGAAAGCTGGGTCTCTCCCGGACATTAGGTTGA
Subcellular localization	OsEXO70B1-nGFP-F	GCTGCGGCAGCGGCCGAATTCATGGCGGAGGACGGCGAG
	OsEXO70B1-nGFP-R	TCCAAGCTTCTCGAGCCCGGGTCACTTGGACACTCCTTCAAACA
Construction of Complementary Transgenic Plants	OsEXO70B1P-GFP-F	TATGACCATGATTACGAATTCTAGTGTTGCCATTGGAGCC
	OsEXO70B1P-GFP-R	CCGTCCTCCGCCATGGTACCCGGCGGCTCCGGCAGGACCCCA
	OsEXO70B1-GFP-F	TACGAATTCGAGCTCGGTACCATGGCGGAGGACGGGGA
	OsEXO70B1-GFP-R	CTTGCTCACCATGGTACTAGTCTTGGACACTCCTTCAAACA
Identification of mutants	exo70B1-1-F	TCTTCTCCAACTACGACGGC
	exo70B1-1-R	GTAGTCCTCCTCCTCGCTCT
	exo70B1-2-F	CAGCACATCGTCAAGACCCT
	exo70B1-2-R	TCGGCCCAAATCAGCCTATC
Identification of exo70B1-1 Complementary plants	exo70B1CPF	GGGACCCGCCACTTGCATCCA
	exo70B1CPR	GTGCTTCCTCTACGTCTTCC
Reverse Transcription PCR	ActinF	CGCCCTGGACTATGAC
	ActinR	ATCTGCTGGAATGTGC
	OsEXO70B1-RTF	CTGATGAGAGCGAGGAGGAG
	OsEXO70B1-RTR	GGTACGAACTGCAGCAACAA
